# Supplementary material for: Rising Temperatures, Falling Leaves: Predicting the Fate of Cyprus’s Endemic Oak under Climate and Land Use Change
Source: Plants (Basel). 2024 Apr 16;13(8):1109. doi: 10.3390/plants13081109 (PMC11053427; doi:10.3390/plants13081109)
Supplement: Supplementary file 1 [file plants-13-01109-s001.zip]

Archive with 15 entries (15 files):
- Figure S1.png
- Figure S10.png
- Figure S11.png
- Figure S12.png
- Figure S13.png
- Figure S14.png
- Figure S2.png
- Figure S3.png
- Figure S4.png
- Figure S5.png
- Figure S6.png
- Figure S7.png
- Figure S8.png
- Figure S9.png
- Supplementary Tables.xlsx
