# Supplementary material for: Rising Temperatures, Falling Leaves: Predicting the Fate of Cyprus’s Endemic Oak under Climate and Land Use Change
Source: Plants (Basel). 2024 Apr 16;13(8):1109. doi: 10.3390/plants13081109 (PMC11053427; doi:10.3390/plants13081109)
Supplement: Supplementary file 1 [file plants-13-01109-s001.zip › Supplementary Tables.xlsx]

## Sheet: Table legends
Table S1. Evaluation of models’ predictive performance via several discrimination (AUC, AUC-PR, TSS) and calibration [Brier score, Cohen’s kappa, Continuous Boyce Index (CBI), Somer’s D] metrics. We also provide the values referring to the pooled version of most of these metrics (the pooled version of AUC-PR and Brier's score cannot at the moment be computed with the existing software) following …
Table S2. Variable importance for Quercus alnifolia
Table S3. Proportion of potential area change for Quercus alnifolia for every time-period and climate change and land-use change model/scenario. GCM: Global Circulation Model. RCP: Representative Concentration Pathway. SSP: Shared Socioeconomic Pathway. No Dispersal: Assumption of static range without species movement to suitable habitat. Unlimited Dispersal: Hypothetical scenario of unhindered r…
Table S4. The fragmentation metrics and the mean, min, max and standard deviation of altitude for every Global Circulation Model (GCM), Representative Concentration Pathway (RCP), Shared Socioeconomic Pathway (SSP) and period included in our analyses.
Table S5. The sensitivity, exposure and vulnerability values for Quercus alnifolia for the 2050s and 2070s. GCM: Global Circulation Model. RCP: Representative Concentration Pathway. SSP: Shared Socioeconomic Pathway.
Table S6. IUCN extinction risk status for Quercus alnifolia based on Criteria A and B. GCM: Global Circulation Model. RCP: Representative Concentration Pathway. SSP: Shared Socioeconomic Pathway. VU: Vulnerable. LC or NT: Least Concern or Near Threatened.

## Sheet: Table S1
Species	AUC	AUC-PR	CBI	Brier	Kappa	SomersD	Sorensen	TSS	AUC pooled	CBI pooled	Kappa pooled	SomersD pooled	TSS pooled	nAUC pooled	nCBI pooled	nKappa pooled	nSomersD pooled	nTSS pooled
Quercus alnifolia	0.997711	0.951395	0.715211	0.0115195	0.902004	0.995422	0.8	0.97948	0.900865	0.835	0.552289	0.801729	0.667649	0.6621	0.537	0.3342	0.32421	0.33

## Sheet: Table S2
IV	Importance
Proportion of clay particles in the fine earth fraction	1.21057
Slope	1.15324
Field capacity	1.12827
Barren	1.09019
Heat Load Index	1.05269
Thornthwaite's aridity index	1.01361
Topographic ruggedness index	1.01328
Needleaf evergreen temperate trees	0.993665
Temperature seasonality	0.98948
Organic carbon density	0.986032
Topographic position index	0.983248
Precipitation of the driest month	0.979796
Soil organic carbon content in the fine earth fraction	0.971218
Aspect	0.970162
Volumetric fraction of coarse fragments	0.964624
Cation exchange capacity of the soil	0.945671
Minimum temperature of the warmest quarter	0.943767
Precipitation seasonality	0.938284
Proportion of silt particles in the fine earth fraction	0.938144
Organic carbon stocks	0.934118
Temperature annual range	0.93241
Erosivity	0.920606

## Sheet: Table S3
GCM	RCP	Period	SSP	%Area change	Dispersal scenario	Model
CCSM4	4.5	2050s	SSP1	-61.894	Realistic	Full
CCSM4	4.5	2070s	SSP1	-66.079	Realistic	Full
CCSM4	4.5	2050s	SSP3	-62.115	Realistic	Full
CCSM4	4.5	2070s	SSP3	-65.419	Realistic	Full
CCSM4	4.5	2050s	SSP5	-62.115	Realistic	Full
CCSM4	4.5	2070s	SSP5	-65.859	Realistic	Full
CCSM4	8.5	2050s	SSP1	-59.912	Realistic	Full
CCSM4	8.5	2070s	SSP1	-65.419	Realistic	Full
CCSM4	8.5	2050s	SSP3	-60.573	Realistic	Full
CCSM4	8.5	2070s	SSP3	-67.181	Realistic	Full
CCSM4	8.5	2050s	SSP5	-60.793	Realistic	Full
CCSM4	8.5	2070s	SSP5	-67.401	Realistic	Full
HadGEM2	4.5	2050s	SSP1	-50.441	Realistic	Full
HadGEM2	4.5	2070s	SSP1	-69.824	Realistic	Full
HadGEM2	4.5	2050s	SSP3	-50.22	Realistic	Full
HadGEM2	4.5	2070s	SSP3	-68.282	Realistic	Full
HadGEM2	4.5	2050s	SSP5	-50.22	Realistic	Full
HadGEM2	4.5	2070s	SSP5	-69.383	Realistic	Full
HadGEM2	8.5	2050s	SSP1	-50.441	Realistic	Full
HadGEM2	8.5	2070s	SSP1	-70.264	Realistic	Full
HadGEM2	8.5	2050s	SSP3	-50.22	Realistic	Full
HadGEM2	8.5	2070s	SSP3	-68.722	Realistic	Full
HadGEM2	8.5	2050s	SSP5	-50.22	Realistic	Full
HadGEM2	8.5	2070s	SSP5	-70.264	Realistic	Full
CCSM4	4.5	2050s	-	-13.644	No Dispersal	Climate only
CCSM4	4.5	2070s	-	-12.812	No Dispersal	Climate only
CCSM4	8.5	2050s	-	-16.972	No Dispersal	Climate only
CCSM4	8.5	2070s	-	-19.468	No Dispersal	Climate only
HadGEM2	4.5	2050s	-	-7.321	No Dispersal	Climate only
HadGEM2	4.5	2070s	-	-10.316	No Dispersal	Climate only
HadGEM2	8.5	2050s	-	-7.321	No Dispersal	Climate only
HadGEM2	8.5	2070s	-	-10.316	No Dispersal	Climate only
CCSM4	4.5	2050s	-	107.488	Unlimited Dispersal	Climate only
CCSM4	4.5	2070s	-	112.646	Unlimited Dispersal	Climate only
CCSM4	8.5	2050s	-	115.641	Unlimited Dispersal	Climate only
CCSM4	8.5	2070s	-	119.301	Unlimited Dispersal	Climate only
HadGEM2	4.5	2050s	-	150.749	Unlimited Dispersal	Climate only
HadGEM2	4.5	2070s	-	174.542	Unlimited Dispersal	Climate only
HadGEM2	8.5	2050s	-	150.749	Unlimited Dispersal	Climate only
HadGEM2	8.5	2070s	-	174.542	Unlimited Dispersal	Climate only
CCSM4	4.5	2050s	-	-36.626	No Dispersal	Climate and Topography
CCSM4	4.5	2070s	-	-35.802	No Dispersal	Climate and Topography
CCSM4	8.5	2050s	-	-41.358	No Dispersal	Climate and Topography
CCSM4	8.5	2070s	-	-31.481	No Dispersal	Climate and Topography
HadGEM2	4.5	2050s	-	-33.333	No Dispersal	Climate and Topography
HadGEM2	4.5	2070s	-	-50.823	No Dispersal	Climate and Topography
HadGEM2	8.5	2050s	-	-33.333	No Dispersal	Climate and Topography
HadGEM2	8.5	2070s	-	-50.823	No Dispersal	Climate and Topography
CCSM4	4.5	2050s	-	31.07	Unlimited Dispersal	Climate and Topography
CCSM4	4.5	2070s	-	39.712	Unlimited Dispersal	Climate and Topography
CCSM4	8.5	2050s	-	28.601	Unlimited Dispersal	Climate and Topography
CCSM4	8.5	2070s	-	60.288	Unlimited Dispersal	Climate and Topography
HadGEM2	4.5	2050s	-	122.84	Unlimited Dispersal	Climate and Topography
HadGEM2	4.5	2070s	-	161.728	Unlimited Dispersal	Climate and Topography
HadGEM2	8.5	2050s	-	122.84	Unlimited Dispersal	Climate and Topography
HadGEM2	8.5	2070s	-	161.728	Unlimited Dispersal	Climate and Topography
CCSM4	4.5	2050s	-	-49.18	No Dispersal	Climate, Topography, Soil, Hydrology
CCSM4	4.5	2070s	-	-49.59	No Dispersal	Climate, Topography, Soil, Hydrology
CCSM4	8.5	2050s	-	-55.328	No Dispersal	Climate, Topography, Soil, Hydrology
CCSM4	8.5	2070s	-	-55.328	No Dispersal	Climate, Topography, Soil, Hydrology
HadGEM2	4.5	2050s	-	-48.361	No Dispersal	Climate, Topography, Soil, Hydrology
HadGEM2	4.5	2070s	-	-66.803	No Dispersal	Climate, Topography, Soil, Hydrology
HadGEM2	8.5	2050s	-	-48.361	No Dispersal	Climate, Topography, Soil, Hydrology
HadGEM2	8.5	2070s	-	-66.803	No Dispersal	Climate, Topography, Soil, Hydrology
CCSM4	4.5	2050s	-	-22.951	Unlimited Dispersal	Climate, Topography, Soil, Hydrology
CCSM4	4.5	2070s	-	-25.41	Unlimited Dispersal	Climate, Topography, Soil, Hydrology
CCSM4	8.5	2050s	-	-39.344	Unlimited Dispersal	Climate, Topography, Soil, Hydrology
CCSM4	8.5	2070s	-	-27.049	Unlimited Dispersal	Climate, Topography, Soil, Hydrology
HadGEM2	4.5	2050s	-	60.656	Unlimited Dispersal	Climate, Topography, Soil, Hydrology
HadGEM2	4.5	2070s	-	65.574	Unlimited Dispersal	Climate, Topography, Soil, Hydrology
HadGEM2	8.5	2050s	-	60.656	Unlimited Dispersal	Climate, Topography, Soil, Hydrology
HadGEM2	8.5	2070s	-	65.574	Unlimited Dispersal	Climate, Topography, Soil, Hydrology

## Sheet: Table S4
Period	GCM	RCP	SSP	Effective mesh size	Number of patches	Patch Cohesion Index	Mean Patch Area	Min Patch Area	Max Patch Area	Standard deviation of Patch Area	Mean Altitude	Min Altitude	Max Altitude
baseline	-	-	-	2332.51	26	93.3376	1023.08	58.5905	19745	3858.06	1159.59	561.096	1791.88
2050s	CCSM4	4.5	SSP1	265.214	19	87.0812	560.584	58.5225	6554.52	1479.14	1293.83	921.533	1791.88
2050s	CCSM4	4.5	SSP3	183.358	20	84.339	529.629	58.5225	4798.85	1164.04	1293.83	921.533	1791.88
2050s	CCSM4	4.5	SSP5	139.457	21	82.0222	509.982	58.5225	3803.96	958.795	1291.53	921.533	1791.88
2070s	CCSM4	4.5	SSP1	142.521	19	81.4108	505.142	58.5225	4447.71	1041.45	1319.62	921.533	1791.88
2070s	CCSM4	4.5	SSP3	150.132	19	81.2749	517.462	58.5225	4564.76	1069.41	1321.52	921.533	1791.88
2070s	CCSM4	4.5	SSP5	143.422	19	80.3674	508.222	58.5225	4623.28	1043.98	1321.05	921.533	1791.88
2050s	CCSM4	8.5	SSP1	349.833	23	87.7337	485.991	58.5225	7666.45	1572.35	1282.89	827.971	1791.88
2050s	CCSM4	8.5	SSP3	235.031	25	84.3867	437.748	58.5225	6144.86	1214.5	1280.06	827.971	1791.88
2050s	CCSM4	8.5	SSP5	230.845	25	84.39	435.407	58.5225	6086.34	1203.05	1280.6	827.971	1791.88
2070s	CCSM4	8.5	SSP1	68.2362	25	74.6169	386.248	58.5225	2106.81	575.141	1239.23	827.971	1791.88
2070s	CCSM4	8.5	SSP3	55.5583	27	72.7308	329.46	58.5225	1872.72	502.683	1245.32	827.971	1791.88
2070s	CCSM4	8.5	SSP5	56.78	27	72.8046	331.627	58.5225	2048.29	509.154	1245.26	827.971	1791.88
2050s	HadGEM2	4.5	SSP1	480.838	23	87.4438	697.181	58.5225	8719.85	1797.03	1111.5	561.096	1740.09
2050s	HadGEM2	4.5	SSP3	251.394	24	83.5797	663.255	58.5225	4974.41	1187.46	1113.74	561.096	1740.09
2050s	HadGEM2	4.5	SSP5	507.295	22	87.7971	752.812	58.5225	8895.42	1880.74	1109.19	561.096	1740.09
2070s	HadGEM2	4.5	SSP1	180.775	31	80.6631	517.263	58.5225	3979.53	868.305	1017.59	561.096	1740.09
2070s	HadGEM2	4.5	SSP3	215.664	38	81.3643	440.459	58.5225	4038.05	893.021	1016.48	561.096	1740.09
2070s	HadGEM2	4.5	SSP5	234.39	40	81.6588	425.751	58.5225	4389.19	917.506	1004.75	561.096	1740.09
2050s	HadGEM2	8.5	SSP1	475.651	21	87.5858	771.94	58.5225	8544.28	1855.05	1110.82	561.096	1740.09
2050s	HadGEM2	8.5	SSP3	508.176	22	87.5959	758.132	58.5225	8836.9	1880.41	1109.94	561.096	1835.88
2050s	HadGEM2	8.5	SSP5	491.493	21	87.6122	785.874	58.5225	8778.38	1885.17	1107.71	561.096	1740.09
2070s	HadGEM2	8.5	SSP1	166.595	37	78.0941	442.873	58.5225	3803.96	767.954	1011.58	561.096	1740.09
2070s	HadGEM2	8.5	SSP3	233.77	31	82.6031	547.469	58.5225	4213.62	1011.33	1013.6	561.096	1740.09
2070s	HadGEM2	8.5	SSP5	205.61	34	81.3925	461.295	58.5225	4213.62	919.896	1016.71	561.096	1740.09

## Sheet: Table S5
GCM	RCP	Period	SSP	Exposure	Vulnerability	Sensitivity
baseline	-	-	-	-	-	1.36442
CCSM4	4.5	2050s	SSP1	61.7147	1.53845
CCSM4	4.5	2050s	SSP3	61.7135	1.53672
CCSM4	4.5	2050s	SSP5	61.7135	1.53667
CCSM4	4.5	2070s	SSP1	62.8376	1.52782
CCSM4	4.5	2070s	SSP3	62.8366	1.52628
CCSM4	4.5	2070s	SSP5	62.8362	1.52568
CCSM4	8.5	2050s	SSP1	68.0065	1.57532
CCSM4	8.5	2050s	SSP3	68.0055	1.57363
CCSM4	8.5	2050s	SSP5	68.0055	1.57358
CCSM4	8.5	2070s	SSP1	87.5644	1.64474
CCSM4	8.5	2070s	SSP3	87.5637	1.64332
CCSM4	8.5	2070s	SSP5	87.5635	1.64276
HadGEM2	4.5	2050s	SSP1	94.6703	1.68137
HadGEM2	4.5	2050s	SSP3	94.6695	1.67979
HadGEM2	4.5	2050s	SSP5	94.6695	1.67975
HadGEM2	4.5	2070s	SSP1	91.2057	1.72885
HadGEM2	4.5	2070s	SSP3	91.205	1.72749
HadGEM2	4.5	2070s	SSP5	91.2048	1.72696
HadGEM2	8.5	2050s	SSP1	94.6703	1.68137
HadGEM2	8.5	2050s	SSP3	94.6695	1.67979
HadGEM2	8.5	2050s	SSP5	94.6695	1.67975
HadGEM2	8.5	2070s	SSP1	91.2057	1.72885
HadGEM2	8.5	2070s	SSP3	91.205	1.72749
HadGEM2	8.5	2070s	SSP5	91.2048	1.72696

## Sheet: Table S6
GCM	RCP	Period	SSP	IUCN Criterion A	IUCN Criterion B	Both IUCN Criteria
CCSM4	4.5	2050s	SSP1	CR	LC or NT	CR
CCSM4	4.5	2050s	SSP3	CR	VU	CR
CCSM4	4.5	2050s	SSP5	CR	LC or NT	CR
CCSM4	4.5	2070s	SSP1	CR	VU	CR
CCSM4	4.5	2070s	SSP3	CR	VU	CR
CCSM4	4.5	2070s	SSP5	CR	VU	CR
CCSM4	8.5	2050s	SSP1	CR	LC or NT	CR
CCSM4	8.5	2050s	SSP3	CR	LC or NT	CR
CCSM4	8.5	2050s	SSP5	CR	LC or NT	CR
CCSM4	8.5	2070s	SSP1	CR	LC or NT	CR
CCSM4	8.5	2070s	SSP3	CR	LC or NT	CR
CCSM4	8.5	2070s	SSP5	CR	LC or NT	CR
baseline	-	-	-	CR	LC or NT	CR
HadGEM2	4.5	2050s	SSP1	CR	LC or NT	CR
HadGEM2	4.5	2050s	SSP3	CR	LC or NT	CR
HadGEM2	4.5	2050s	SSP5	CR	LC or NT	CR
HadGEM2	4.5	2070s	SSP1	CR	LC or NT	CR
HadGEM2	4.5	2070s	SSP3	CR	LC or NT	CR
HadGEM2	4.5	2070s	SSP5	CR	LC or NT	CR
HadGEM2	8.5	2050s	SSP1	CR	LC or NT	CR
HadGEM2	8.5	2050s	SSP3	CR	LC or NT	CR
HadGEM2	8.5	2050s	SSP5	CR	LC or NT	CR
HadGEM2	8.5	2070s	SSP1	CR	LC or NT	CR
HadGEM2	8.5	2070s	SSP3	CR	LC or NT	CR
HadGEM2	8.5	2070s	SSP5	CR	LC or NT	CR
